# Supplementary material for: Evaluation of the Proximity of Singaporean Children’s Dietary Habits to Food-Based Dietary Guidelines
Source: Nutrients. 2019 Nov 1;11(11):2615. doi: 10.3390/nu11112615 (PMC6893683; doi:10.3390/nu11112615)
Supplement: Supplementary file 1 [file nutrients-11-02615-s001.zip]

Archive with 1 entries (1 files):
- nutrients-594880-supplementary.xlsx
