# Supplementary material for: Evaluation of the Proximity of Singaporean Children’s Dietary Habits to Food-Based Dietary Guidelines
Source: Nutrients. 2019 Nov 1;11(11):2615. doi: 10.3390/nu11112615 (PMC6893683; doi:10.3390/nu11112615)
Supplement: Supplementary file 1 [file nutrients-11-02615-s001.zip › nutrients-594880-supplementary.xlsx]

## Sheet: Supplementary materials 1
Table S1: Values used to derive component and total dietary quality scores in Singaporean children.
				Recommended frequency of intake (servings/d)						Recommended intake (mg/d)	Recommendation as % daily energy intake												MAX and MIN scores based on frequency of intake (servings/1000kJ/d)			MAX and MIN scores based on intake (mg/1000kJ/d)		MAX and MIN scores based on % daily energy intake
Female participants	Age (y)	Physical activity level	Target energy intake (kcal/d)	Rice and alternatives	Whole grains	Fruit	Vegetables	Meat and alternatives	Dairy and alternatives	Sodium	%E fat	%Esatfat	%E Added sugar	Rice and alternatives MAX score if ≥	Rice and alternativesMIN score if =	Whole grains MAX score if ≥	Whole grains MIN score if =	Fruit MAX score if ≥	Fruit MIN score if =	Vegetables MAX score if ≥	Vegetables MIN score if =	Meat and alternatives MAX score if ≥	Meat and alternatives MIN score if =	Dairy and alternatives MAX score if ≥	Dairy and alternatives MIN score if =	Sodium MAX score if ≤	Sodium MIN score if ≥	%E fat score MAX if ≤	%E fat MIN score if ≥	%Esatfat MAX score if ≤	%Esatfat MIN score if ≥	Added sugar MAX score if ≤	Added sugar MIN score if ≥
	6	Light	1210	≥3.0	≥1.0	≥1.0	≥1.0	≥1.0	≥1.0	≤500.0	≤30.0	10	10	2.47934	0	0.826446	0	0.826446	0	0.826446	0	0.826446	0	0.826446	0	413.223	826.446	30	40	10	20	10	20
	6	Moderate	1420	≥3.0	≥1.0	≥1.0	≥1.0	≥1.0	≥1.0	≤500.0	≤30.0	10	10	2.11268	0	0.704225	0	0.704225	0	0.704225	0	0.704225	0	0.704225	0	352.113	704.225	30	40	10	20	10	20
	6	Vigorous	1630	≥3.0	≥1.0	≥1.0	≥1.0	≥1.0	≥1.0	≤500.0	≤30.0	10	10	1.84049	0	0.613497	0	0.613497	0	0.613497	0	0.613497	0	0.613497	0	306.748	613.497	30	40	10	20	10	20
	7	Light	1280	≥5.0	≥2.0	≥2.0	≥2.0	≥2.0	≥1.0	≤1000.0	≤30.0	10	10	3.90625	0	1.5625	0	1.5625	0	1.5625	0	1.5625	0	0.78125	0	781.25	1562.5	30	40	10	20	10	20
	7	Moderate	1500	≥5.0	≥2.0	≥2.0	≥2.0	≥2.0	≥1.0	≤1000.0	≤30.0	10	10	3.33333	0	1.33333	0	1.33333	0	1.33333	0	1.33333	0	0.666667	0	666.667	1333.33	30	40	10	20	10	20
	7	Vigorous	1730	≥5.0	≥2.0	≥2.0	≥2.0	≥2.0	≥1.0	≤1000.0	≤30.0	10	10	2.89017	0	1.15607	0	1.15607	0	1.15607	0	1.15607	0	0.578035	0	578.035	1156.07	30	40	10	20	10	20
	8	Light	1380	≥5.0	≥2.0	≥2.0	≥2.0	≥2.0	≥1.0	≤1000.0	≤30.0	10	10	3.62319	0	1.44928	0	1.44928	0	1.44928	0	1.44928	0	0.724638	0	724.638	1449.28	30	40	10	20	10	20
	8	Moderate	1620	≥5.0	≥2.0	≥2.0	≥2.0	≥2.0	≥1.0	≤1000.0	≤30.0	10	10	3.08642	0	1.23457	0	1.23457	0	1.23457	0	1.23457	0	0.617284	0	617.284	1234.57	30	40	10	20	10	20
	8	Vigorous	1860	≥5.0	≥2.0	≥2.0	≥2.0	≥2.0	≥1.0	≤1000.0	≤30.0	10	10	2.68817	0	1.07527	0	1.07527	0	1.07527	0	1.07527	0	0.537634	0	537.634	1075.27	30	40	10	20	10	20
	9	Light	1500	≥5.0	≥2.0	≥2.0	≥2.0	≥2.0	≥1.0	≤1000.0	≤30.0	10	10	3.33333	0	1.33333	0	1.33333	0	1.33333	0	1.33333	0	0.666667	0	666.667	1333.33	30	40	10	20	10	20
	9	Moderate	1760	≥5.0	≥2.0	≥2.0	≥2.0	≥2.0	≥1.0	≤1000.0	≤30.0	10	10	2.84091	0	1.13636	0	1.13636	0	1.13636	0	1.13636	0	0.568182	0	568.182	1136.36	30	40	10	20	10	20
	9	Vigorous	2020	≥5.0	≥2.0	≥2.0	≥2.0	≥2.0	≥1.0	≤1000.0	≤30.0	10	10	2.47525	0	0.990099	0	0.990099	0	0.990099	0	0.990099	0	0.49505	0	495.05	990.099	30	40	10	20	10	20
	10	Light	1620	≥5.0	≥2.0	≥2.0	≥2.0	≥2.0	≥1.0	≤1000.0	≤30.0	10	10	3.08642	0	1.23457	0	1.23457	0	1.23457	0	1.23457	0	0.617284	0	617.284	1234.57	30	40	10	20	10	20
	10	Moderate	1910	≥5.0	≥2.0	≥2.0	≥2.0	≥2.0	≥1.0	≤1000.0	≤30.0	10	10	2.6178	0	1.04712	0	1.04712	0	1.04712	0	1.04712	0	0.52356	0	523.56	1047.12	30	40	10	20	10	20
	10	Vigorous	2200	≥5.0	≥2.0	≥2.0	≥2.0	≥2.0	≥1.0	≤1000.0	≤30.0	10	10	2.27273	0	0.909091	0	0.909091	0	0.909091	0	0.909091	0	0.454545	0	454.545	909.091	30	40	10	20	10	20
	11	Light	1760	≥5.0	≥2.0	≥2.0	≥2.0	≥2.0	≥1.0	≤1000.0	≤30.0	10	10	2.84091	0	1.13636	0	1.13636	0	1.13636	0	1.13636	0	0.568182	0	568.182	1136.36	30	40	10	20	10	20
	11	Moderate	2070	≥5.0	≥2.0	≥2.0	≥2.0	≥2.0	≥1.0	≤1000.0	≤30.0	10	10	2.41546	0	0.966184	0	0.966184	0	0.966184	0	0.966184	0	0.483092	0	483.092	966.184	30	40	10	20	10	20
	11	Vigorous	2380	≥5.0	≥2.0	≥2.0	≥2.0	≥2.0	≥1.0	≤1000.0	≤30.0	10	10	2.10084	0	0.840336	0	0.840336	0	0.840336	0	0.840336	0	0.420168	0	420.168	840.336	30	40	10	20	10	20
	12	Light	1900	≥5.0	≥2.0	≥2.0	≥2.0	≥2.0	≥1.0	≤1000.0	≤30.0	10	10	2.63158	0	1.05263	0	1.05263	0	1.05263	0	1.05263	0	0.526316	0	526.316	1052.63	30	40	10	20	10	20
	12	Moderate	2230	≥5.0	≥2.0	≥2.0	≥2.0	≥2.0	≥1.0	≤1000.0	≤30.0	10	10	2.24215	0	0.896861	0	0.896861	0	0.896861	0	0.896861	0	0.44843	0	448.43	896.861	30	40	10	20	10	20
	12	Vigorous	2570	≥5.0	≥2.0	≥2.0	≥2.0	≥2.0	≥1.0	≤1000.0	≤30.0	10	10	1.94553	0	0.77821	0	0.77821	0	0.77821	0	0.77821	0	0.389105	0	389.105	778.21	30	40	10	20	10	20
				Recommended frequency of intake (servings/d)						Recommended intake (mg/d)	Recommendation as % daily energy intake												MAX and MIN scores based on frequency of intake (servings/1000kJ/d)			MAX and MIN scores based on intake (mg/1000kJ/d)		MAX and MIN scores based on % daily energy intake
Male participants	Age (y)	Physical activity level	Target energy intake (kcal/d)	Rice and alternatives	Whole grains	Fruit	Vegetables	Meat and alternatives	Dairy and alternatives	Sodium	%E fat	%Esatfat	%E Added sugar	Rice and alternatives MAX score if ≥	Rice and alternativesMIN score if =	Whole grains MAX score if ≥	Whole grains MIN score if =	Fruit MAX score if ≥	Fruit MIN score if =	Vegetables MAX score if ≥	Vegetables MIN score if =	Meat and alternatives MAX score if ≥	Meat and alternatives MIN score if =	Dairy and alternatives MAX score if ≥	Dairy and alternatives MIN score if =	Sodium MAX score if ≤	Sodium MIN score if ≥	%E fat score MAX if ≤	%E fat MIN score if ≥	%Esatfat MAX score if ≤	%Esatfat MIN score if ≥	Added sugar MAX score if ≤	Added sugar MIN score if ≥
	6	Light	1320	≥3.0	≥1.0	≥1.0	≥1.0	≥1.0	≥1.0	≤500.0	≤30.0	10	10	2.27273	0	0.757576	0	0.757576	0	0.757576	0	0.757576	0	0.757576	0	378.788	757.576	30	40	10	20	10	20
	6	Moderate	1550	≥3.0	≥1.0	≥1.0	≥1.0	≥1.0	≥1.0	≤500.0	≤30.0	10	10	1.93548	0	0.645161	0	0.645161	0	0.645161	0	0.645161	0	0.645161	0	322.581	645.161	30	40	10	20	10	20
	6	Vigorous	1780	≥3.0	≥1.0	≥1.0	≥1.0	≥1.0	≥1.0	≤500.0	≤30.0	10	10	1.68539	0	0.561798	0	0.561798	0	0.561798	0	0.561798	0	0.561798	0	280.899	561.798	30	40	10	20	10	20
	7	Light	1360	≥5.0	≥2.0	≥2.0	≥2.0	≥2.0	≥1.0	≤1000.0	≤30.0	10	10	3.67647	0	1.47059	0	1.47059	0	1.47059	0	1.47059	0	0.735294	0	735.294	1470.59	30	40	10	20	10	20
	7	Moderate	1600	≥5.0	≥2.0	≥2.0	≥2.0	≥2.0	≥1.0	≤1000.0	≤30.0	10	10	3.125	0	1.25	0	1.25	0	1.25	0	1.25	0	0.625	0	625	1250	30	40	10	20	10	20
	7	Vigorous	1840	≥5.0	≥2.0	≥2.0	≥2.0	≥2.0	≥1.0	≤1000.0	≤30.0	10	10	2.71739	0	1.08696	0	1.08696	0	1.08696	0	1.08696	0	0.543478	0	543.478	1086.96	30	40	10	20	10	20
	8	Light	1480	≥5.0	≥2.0	≥2.0	≥2.0	≥2.0	≥1.0	≤1000.0	≤30.0	10	10	3.37838	0	1.35135	0	1.35135	0	1.35135	0	1.35135	0	0.675676	0	675.676	1351.35	30	40	10	20	10	20
	8	Moderate	1740	≥5.0	≥2.0	≥2.0	≥2.0	≥2.0	≥1.0	≤1000.0	≤30.0	10	10	2.87356	0	1.14943	0	1.14943	0	1.14943	0	1.14943	0	0.574713	0	574.713	1149.43	30	40	10	20	10	20
	8	Vigorous	2000	≥5.0	≥2.0	≥2.0	≥2.0	≥2.0	≥1.0	≤1000.0	≤30.0	10	10	2.5	0	1	0	1	0	1	0	1	0	0.5	0	500	1000	30	40	10	20	10	20
	9	Light	1650	≥5.0	≥2.0	≥2.0	≥2.0	≥2.0	≥1.0	≤1000.0	≤30.0	10	10	3.0303	0	1.21212	0	1.21212	0	1.21212	0	1.21212	0	0.606061	0	606.061	1212.12	30	40	10	20	10	20
	9	Moderate	1940	≥5.0	≥2.0	≥2.0	≥2.0	≥2.0	≥1.0	≤1000.0	≤30.0	10	10	2.57732	0	1.03093	0	1.03093	0	1.03093	0	1.03093	0	0.515464	0	515.464	1030.93	30	40	10	20	10	20
	9	Vigorous	2230	≥5.0	≥2.0	≥2.0	≥2.0	≥2.0	≥1.0	≤1000.0	≤30.0	10	10	2.24215	0	0.896861	0	0.896861	0	0.896861	0	0.896861	0	0.44843	0	448.43	896.861	30	40	10	20	10	20
	10	Light	1790	≥5.0	≥2.0	≥2.0	≥2.0	≥2.0	≥1.0	≤1000.0	≤30.0	10	10	2.7933	0	1.11732	0	1.11732	0	1.11732	0	1.11732	0	0.558659	0	558.659	1117.32	30	40	10	20	10	20
	10	Moderate	2110	≥5.0	≥2.0	≥2.0	≥2.0	≥2.0	≥1.0	≤1000.0	≤30.0	10	10	2.36967	0	0.947867	0	0.947867	0	0.947867	0	0.947867	0	0.473934	0	473.934	947.867	30	40	10	20	10	20
	10	Vigorous	2430	≥5.0	≥2.0	≥2.0	≥2.0	≥2.0	≥1.0	≤1000.0	≤30.0	10	10	2.05761	0	0.823045	0	0.823045	0	0.823045	0	0.823045	0	0.411523	0	411.523	823.045	30	40	10	20	10	20
	11	Light	1940	≥5.0	≥2.0	≥2.0	≥2.0	≥2.0	≥1.0	≤1000.0	≤30.0	10	10	2.57732	0	1.03093	0	1.03093	0	1.03093	0	1.03093	0	0.515464	0	515.464	1030.93	30	40	10	20	10	20
	11	Moderate	2280	≥5.0	≥2.0	≥2.0	≥2.0	≥2.0	≥1.0	≤1000.0	≤30.0	10	10	2.19298	0	0.877193	0	0.877193	0	0.877193	0	0.877193	0	0.438596	0	438.596	877.193	30	40	10	20	10	20
	11	Vigorous	2620	≥5.0	≥2.0	≥2.0	≥2.0	≥2.0	≥1.0	≤1000.0	≤30.0	10	10	1.9084	0	0.763359	0	0.763359	0	0.763359	0	0.763359	0	0.381679	0	381.679	763.359	30	40	10	20	10	20
	12	Light	2150	≥5.0	≥2.0	≥2.0	≥2.0	≥2.0	≥1.0	≤1000.0	≤30.0	10	10	2.32558	0	0.930233	0	0.930233	0	0.930233	0	0.930233	0	0.465116	0	465.116	930.233	30	40	10	20	10	20
	12	Moderate	2530	≥5.0	≥2.0	≥2.0	≥2.0	≥2.0	≥1.0	≤1000.0	≤30.0	10	10	1.97628	0	0.790514	0	0.790514	0	0.790514	0	0.790514	0	0.395257	0	395.257	790.514	30	40	10	20	10	20
	12	Vigorous	2910	≥5.0	≥2.0	≥2.0	≥2.0	≥2.0	≥1.0	≤1000.0	≤30.0	10	10	1.71821	0	0.687285	0	0.687285	0	0.687285	0	0.687285	0	0.343643	0	343.643	687.285	30	40	10	20	10	20
															MAX = maximum
															MIN = minimum
															%E = % energy
